# Supplementary material for: Evolution of antibody profiles against SARS-CoV-2 in experienced and naïve vaccinated elderly people
Source: Front Immunol. 2023 Feb 22;14:1128302. doi: 10.3389/fimmu.2023.1128302 (PMC9992205; doi:10.3389/fimmu.2023.1128302)
Supplement: Supplementary file 1 — Median IgG (AU/µl [IQR]) levels in each sampling against S1 and RBD antigens of SARS-CoV-2 in the group that had previous experience with the virus (experienced) and the group that was not previously infected (naïve). Threshold for negative results <2000 AU/µl. [file Table_1.xlsx]

## Sheet: Supplementary file 1
		S1 Antigen [Median AU/μl (IQR)]			RBD Antigen [Median AU/μl (IQR)]
	Sampling	Experienced	Naïve	p-value	Experienced	Naïve	p-value
	1 mont after 1st dose	138,032 (40,377-185,766)	1,060 (526-2,821)	<0.0001	199,590 (71,937-207,014)	2,728 (686-7,468)	<0.0001
	1 month after 2nd dose	163,336 (79,182-216,184)	23,580 (9,966-47,558)	<0.0001	228,936 (142,293-249,242)	58,686 (25,556-101,930)	<0.0001
	3 months after 1st dose	180,786 (124,286-204,292)	84,636 (50,272-120,821)	<0.0001	204,382 (176,790-208,379)	149,472 (94,805-183,648)	<0.0001
	6 months after 1st dose	47,460 (13,253-106,405)	12,648 (3,756-170,776)	0.5689	93,336 (30,296-167,492)	32,392 (8,636-160,420)	0.2693
	1 month after 3rd dose	206,348 (157,774-209,216)	184,504 (108,848-207,672)	0.2729	209,360 (206,228-215,850)	211,360 (190,708-214,232)	0.9134
